# Supplementary material for: Staining Pattern Classification of Antinuclear Autoantibodies Based on Block Segmentation in Indirect Immunofluorescence Images
Source: PLoS One. 2014 Dec 4;9(12):e113132. doi: 10.1371/journal.pone.0113132 (PMC4256175; doi:10.1371/journal.pone.0113132)
Supplement: Code S1 — (ZIP) [file pone.0113132.s002.zip]

Archive with 41 entries (37 files):
- block level/
- block level/ANA_Block_Seperation_LBP_Extraction.m
- block level/ANA_Cell_Number_Calculation.m
- block level/ANA_Classification_GLCM_BPNN_Combination_Rule.m
- block level/ANA_Classification_GLCM_KNN_Combination_Rule.m
- block level/ANA_Classification_GLCM_SVM_Combination_Rule.m
- block level/ANA_Classification_LBP_BPNN_Combination_Rule.m
- block level/ANA_Classification_LBP_KNN_Combination_Rule.m
- block level/ANA_Classification_LBP_SVM_Combination_Rule.m
- block level/ANA_Classification_PCA_BPNN_Combination_Rule.m
- block level/ANA_Classification_PCA_KNN_Combination_Rule.m
- block level/ANA_Classification_PCA_LDA_Combination_Rule.m
- block level/ANA_Classification_SIFT_vlfeat_Combination_Rule.m
- block level/ANA_Seperation_Extraction_multidivisions.m
- block level/crossCorrelationMatrix.m
- block level/decideKNNReliability.m
- block level/decideOverlap2.m
- block level/decideRemovedBlock.m
- block level/decideZeroInTwo.m
- block level/LBP/
- block level/LBP/cont.m
- block level/LBP/getmapping.m
- block level/LBP/lbp.m
- block level/movingWindowLocation2.m
- cell level/
- cell level/ANA_Cells_GLCM_HOG_SVM_Combination_Rule.m
- cell level/ANA_Cells_GLCM_KNN_Combination_Rule.m
- cell level/ANA_Cells_GLCM_SVM_Combination_Rule.m
- cell level/ANA_Cells_LBP_KNN_Combination_Rule.m
- cell level/ANA_Cells_LBP_SVM_Combination_Rule.m
- cell level/ANA_Cells_Seperation_GLCM_Extraction.m
- cell level/ANA_Cells_Seperation_GLCM_HOG_Extraction.m
- cell level/ANA_Cells_Seperation_LBP_Extraction.m
- cell level/decideKNNReliability.m
- cell level/separateANACells.m
- image level/
- image level/ANA_Whole_Image_HOG_GLCM_KNN_Method.m
- image level/ANA_Whole_Image_HOG_GLCM_SVM_Method.m
- image level/ANA_Whole_Image_LBP_PCA_KNN_Method.m
- image level/ANA_Whole_Image_PCA_KNN_Method.m
- Code Instructions.docx
