# Supplementary material for: Staining Pattern Classification of Antinuclear Autoantibodies Based on Block Segmentation in Indirect Immunofluorescence Images
Source: PLoS One. 2014 Dec 4;9(12):e113132. doi: 10.1371/journal.pone.0113132 (PMC4256175; doi:10.1371/journal.pone.0113132)
Supplement: Code S1 — (ZIP) [file pone.0113132.s002.zip › block level/ANA_Block_Seperation_LBP_Extraction.m]

%% ANA block LBP feature Extraction
% four categores: Coarse speckled;Fine speckle;Nucleolar;Peripheral
clc
clear
addpath ('LBP')
load('imageBlocks_600x600.mat');

%% LBP feature extraction
level=2; % level=1,2;
neighbor=8; % neighbor=8,16
MAPPING=getmapping(neighbor,'u2');
blockNum=[];
fprintf('lbp feature extraction...\n');
for i=1:length(imageBlocks)
    fprintf('  image %d...\n',i);
    blockNum=[blockNum length(imageBlocks{i,1})];
    image_lbp=[];
    for j=1:length(imageBlocks{i,1})
        fprintf('  image %d...block...%d\n',i,j);
        image_lbp=[image_lbp ; lbp(double(imageBlocks{i,1}{j,1}),level,neighbor,'hist')];
    end
    image_lbp_all{i,1}=image_lbp;  
end
fileName=strcat('image_lbp_all_600x600_lbp',num2str(level),num2str(neighbor));
save(fileName,'image_lbp_all');
blockNumFile=strcat('blockNum_600x600_lbp',num2str(level),num2str(neighbor));
save(blockNumFile,'blockNum');
