# Supplementary material for: Staining Pattern Classification of Antinuclear Autoantibodies Based on Block Segmentation in Indirect Immunofluorescence Images
Source: PLoS One. 2014 Dec 4;9(12):e113132. doi: 10.1371/journal.pone.0113132 (PMC4256175; doi:10.1371/journal.pone.0113132)
Supplement: Code S1 — (ZIP) [file pone.0113132.s002.zip › block level/ANA_Cell_Number_Calculation.m]

%% obtain the number of cells in a block
clc
clear
load('imageBlocks_600x600.mat');
for i=1:length(imageBlocks)
    cellNumOne=[];
    for j=1:length(imageBlocks{i,1})
        imageGray=imageBlocks{i,1}{j,1};
        level=graythresh(imageGray);
        imageBW=im2bw(imageGray,level);
        % dilate operation
        se = strel('disk',7);        
        imageBWErode=imerode(imageBW,se);
        % location the connected region
        [L,num] = bwlabel(imageBWErode,8);
        cellNumOne=[cellNumOne num];
    end
    cellNumAll{i,1}=cellNumOne;
end
save('cellNumAll_600x600_lbp28.mat','cellNumAll');
