# Supplementary material for: Staining Pattern Classification of Antinuclear Autoantibodies Based on Block Segmentation in Indirect Immunofluorescence Images
Source: PLoS One. 2014 Dec 4;9(12):e113132. doi: 10.1371/journal.pone.0113132 (PMC4256175; doi:10.1371/journal.pone.0113132)
Supplement: Code S1 — (ZIP) [file pone.0113132.s002.zip › block level/ANA_Classification_SIFT_vlfeat_Combination_Rule.m]

%% Specific classification with SIFT and 600x600 blocks
clc;
clear all;
run('.\vlfeat-0.9.18\toolbox\vl_setup');
load('imageBlocks_600x600.mat');
load('target_ana.mat');
% load('image_lbp_all_600x600_lbp28.mat');
load('blockNum_600x600_lbp28.mat');
load('cellNumAll_600x600_lbp28.mat');
% size 
sizeX=600;
sizeY=600;
level=2;
neighbor=8;
step=2;

%% Select the training set and the testing set
fprintf('selecting the training sets, step=%d...\n',step);
fprintf('sift feature extraction...\n');
subAll=1:1:length(target_ana);
trainSub=1:step:length(target_ana);
train_label=[];
train_cells_num=[];
count=1;
for sub=1:step:length(target_ana)
    for i=1:length(imageBlocks{sub,1})
        fprintf('image...%d...block...%d...\n',sub,i);
        [f_train  d_train] = vl_sift(single(imageBlocks{sub,1}{i,1}));
        train_sift{count,1}=d_train;
        count=count+1;
    end
    train_label=[train_label target_ana(sub)*ones(1,blockNum(sub))];
    train_cells_num=[train_cells_num cellNumAll{sub,1}];
end
test_lbp=[];
test_label=[];
test_cells_num=[];
testSub=2:step:length(target_ana);
count=1;
for sub=2:step:length(target_ana);
    for i=1:length(imageBlocks{sub,1})
        fprintf('image...%d...block...%d...\n',sub,i);
        [f_train  d_train] = vl_sift(single(imageBlocks{sub,1}{i,1}));
        test_sift{count,1}=d_train;
        count=count+1;
    end
    test_label=[test_label target_ana(sub)*ones(1,blockNum(sub))];
    test_cells_num=[test_cells_num cellNumAll{sub,1}];
end 

%% cross correlation classifier
fprintf('cross correlation classification...\n');
classRes=zeros(1, length(test_sift));
parfor i=1:length(test_sift)
    fprintf('test_blocks...%d...\n',i);
    d_test=test_sift{i,1};
    [d_test_row, d_test_col]=size(d_test);
    correlationOne = zeros(1, length(train_sift));
    for j=1:length(train_sift)
        d_train=train_sift{j,1};
        % [d_train_row, d_train_col]=size(d_train); 
        % correlationBuf = zeros(d_test_col, d_train_col);
        correlationBuf = crossCorrelationMatrix(d_test', d_train);
        % for m=1:d_test_col
        %     seriesA=d_test(:,m)';
        %     for n=1:d_train_col
        %         seriesB=d_train(:,n)';
        %         correlationBuf(m, n) = crossCorrelation(seriesA,seriesB,0);                
        %     end
        % end
        reshape_corrbuf = reshape(abs(correlationBuf), [], 1);
        correlationAbsSort=sort(reshape_corrbuf,'descend');
        correlation=sum(correlationAbsSort(1:100));
        % correlationOne=[correlationOne correlation];
        correlationOne(j)=correlation;
    end
    subMax=find(correlationOne==max(correlationOne));
    classRes(i) = train_label(subMax(1));
end

test_num=length(test_label);
train_num=length(train_label);
right_ratio=length(find((classRes-test_label)==0))/test_num;
train_num1=length(find(train_label==1));
train_num2=length(find(train_label==2));
train_num3=length(find(train_label==3));
train_num4=length(find(train_label==4));
test_num1=length(find(test_label==1));
test_num2=length(find(test_label==2));
test_num3=length(find(test_label==3));
test_num4=length(find(test_label==4));
save('classRes.mat','classRes');

%% Save results
fprintf('save results...\n');
filename=strcat('result_ANA_SIFT_Combination_u2_',num2str(level),'_',num2str(neighbor),'.txt');
file=fopen(filename,'a+');
fprintf(file,'The method is LBP and KNN:The classification right ratio is  %.05f  \r\n',right_ratio);
fprintf(file,'The training sets:   %d \n',train_num);
fprintf(file,'   1: %d   2: %d   3:%d   4: %d \n',train_num1,train_num2,train_num3,train_num4);
fprintf(file,'The testing sets:   %d \n',test_num);
fprintf(file,'   1: %d   2: %d   3:%d   4: %d \n\n',test_num1,test_num2,test_num3,test_num4);

countMN=zeros(4,4);
for j=1:length(test_label)
    countMN(test_label(j),classRes(j))=countMN(test_label(j),classRes(j))+1;       
end
fprintf(file,'      1     2     3     4\n');
fprintf(file,'1%6d%6d%6d%6d\n',countMN(1,1),countMN(1,2),countMN(1,3),countMN(1,4));
fprintf(file,'2%6d%6d%6d%6d\n',countMN(2,1),countMN(2,2),countMN(2,3),countMN(2,4));
fprintf(file,'3%6d%6d%6d%6d\n',countMN(3,1),countMN(3,2),countMN(3,3),countMN(3,4));
fprintf(file,'4%6d%6d%6d%6d\n',countMN(4,1),countMN(4,2),countMN(4,3),countMN(4,4));
% fclose(file);

%% Majority Rule 
fprintf('Majority rule...\n');
blockNumTest=blockNum(testSub);
subStart=1;
classImageLevel=[];
for sub=1:length(blockNumTest)
    classResTemp=classRes(subStart:subStart+blockNumTest(sub)-1);
    subStart=subStart+blockNumTest(sub);
    class1Num=length(find(classResTemp==1));
    class2Num=length(find(classResTemp==2));
    class3Num=length(find(classResTemp==3));
    class4Num=length(find(classResTemp==4));
    classResNum=[class1Num class2Num class3Num class4Num];
    classResImageLevel=find(classResNum==max(classResNum));
    classImageLevel=[classImageLevel classResImageLevel(1)];
end
target_ana_test=target_ana(testSub);
target_ana_train=target_ana(trainSub);
right_ratio=length(find((classImageLevel-target_ana_test)==0))/length(target_ana_test);
train_num1=length(find(target_ana_train==1));
train_num2=length(find(target_ana_train==2));
train_num3=length(find(target_ana_train==3));
train_num4=length(find(target_ana_train==4));
test_num1=length(find(target_ana_test==1));
test_num2=length(find(target_ana_test==2));
test_num3=length(find(target_ana_test==3));
test_num4=length(find(target_ana_test==4));
fprintf('Majority rule...save results...\n');
fprintf(file,'Next Majority Rule to Combine classifiers: The classification right ratio is  %.05f  \r\n',right_ratio);
fprintf(file,'The training sets:   %d \n',length(target_ana_train));
fprintf(file,'   1: %d   2: %d   3:%d   4: %d \n',train_num1,train_num2,train_num3,train_num4);
fprintf(file,'The testing sets:   %d \n',length(target_ana_test));
fprintf(file,'   1: %d   2: %d   3:%d   4: %d \n',test_num1,test_num2,test_num3,test_num4);
countMN=zeros(4,4);
for j=1:length(target_ana_test)
    countMN(target_ana_test(j),classImageLevel(j))=countMN(target_ana_test(j),classImageLevel(j))+1;       
end
fprintf(file,'      1     2     3     4\n');
fprintf(file,'1%6d%6d%6d%6d\n',countMN(1,1),countMN(1,2),countMN(1,3),countMN(1,4));
fprintf(file,'2%6d%6d%6d%6d\n',countMN(2,1),countMN(2,2),countMN(2,3),countMN(2,4));
fprintf(file,'3%6d%6d%6d%6d\n',countMN(3,1),countMN(3,2),countMN(3,3),countMN(3,4));
fprintf(file,'4%6d%6d%6d%6d\n',countMN(4,1),countMN(4,2),countMN(4,3),countMN(4,4));
% fclose(file);   

%% Weighted Majority Rule
fprintf('Weighted Majority rule...\n');
blockNumTest=blockNum(testSub);
subStart=1;
classImageLevel=[];
for sub=1:length(blockNumTest)
    classResTemp=classRes(subStart:subStart+blockNumTest(sub)-1);
    cellNumTemp=test_cells_num(subStart:subStart+blockNumTest(sub)-1);
    subStart=subStart+blockNumTest(sub);
    class1CellNum=sum(cellNumTemp(find(classResTemp==1)));
    class2CellNum=sum(cellNumTemp(find(classResTemp==2)));
    class3CellNum=sum(cellNumTemp(find(classResTemp==3)));
    class4CellNum=sum(cellNumTemp(find(classResTemp==4)));
    classResNum=[class1CellNum class2CellNum class3CellNum class4CellNum];
    classResImageLevel=find(classResNum==max(classResNum));
    classImageLevel=[classImageLevel classResImageLevel(1)];
end
target_ana_test=target_ana(testSub);
target_ana_train=target_ana(trainSub);
right_ratio=length(find((classImageLevel-target_ana_test)==0))/length(target_ana_test);
train_num1=length(find(target_ana_train==1));
train_num2=length(find(target_ana_train==2));
train_num3=length(find(target_ana_train==3));
train_num4=length(find(target_ana_train==4));
test_num1=length(find(target_ana_test==1));
test_num2=length(find(target_ana_test==2));
test_num3=length(find(target_ana_test==3));
test_num4=length(find(target_ana_test==4));
fprintf('Weighted Majority rule...save results...\n');
fprintf(file,'Weighted Majority Rule to Combine classifiers: The classification right ratio is  %.05f  \r\n',right_ratio);
fprintf(file,'The training sets:   %d \n',length(target_ana_train));
fprintf(file,'   1: %d   2: %d   3:%d   4: %d \n',train_num1,train_num2,train_num3,train_num4);
fprintf(file,'The testing sets:   %d \n',length(target_ana_test));
fprintf(file,'   1: %d   2: %d   3:%d   4: %d \n',test_num1,test_num2,test_num3,test_num4);
countMN=zeros(4,4);
for j=1:length(target_ana_test)
    countMN(target_ana_test(j),classImageLevel(j))=countMN(target_ana_test(j),classImageLevel(j))+1;       
end
fprintf(file,'      1     2     3     4\n');
fprintf(file,'1%6d%6d%6d%6d\n',countMN(1,1),countMN(1,2),countMN(1,3),countMN(1,4));
fprintf(file,'2%6d%6d%6d%6d\n',countMN(2,1),countMN(2,2),countMN(2,3),countMN(2,4));
fprintf(file,'3%6d%6d%6d%6d\n',countMN(3,1),countMN(3,2),countMN(3,3),countMN(3,4));
fprintf(file,'4%6d%6d%6d%6d\n',countMN(4,1),countMN(4,2),countMN(4,3),countMN(4,4));
% fclose(file);   

%% Weighted Sum Rule
% fprintf('Weighted Sum rule...\n');
% reliabilityTest=[];
% for i=1:length(test_label)
%     reliabilityTest=[reliabilityTest decideKNNReliability(test_lbp(i,:),train_lbp)];
% end
% blockNumTest=blockNum(testSub);
% subStart=1;
% classImageLevel=[];
% for sub=1:length(blockNumTest)
%     classResTemp=classRes(subStart:subStart+blockNumTest(sub)-1);
%     reliabilityTestTemp=reliabilityTest(subStart:subStart+blockNumTest(sub)-1);
%     subStart=subStart+blockNumTest(sub);
%     class1CellNum=sum(reliabilityTestTemp(find(classResTemp==1)));
%     class2CellNum=sum(reliabilityTestTemp(find(classResTemp==2)));
%     class3CellNum=sum(reliabilityTestTemp(find(classResTemp==3)));
%     class4CellNum=sum(reliabilityTestTemp(find(classResTemp==4)));
%     classResNum=[class1CellNum class2CellNum class3CellNum class4CellNum];
%     classResImageLevel=find(classResNum==max(classResNum));
%     classImageLevel=[classImageLevel classResImageLevel(1)];
% end
% target_ana_test=target_ana(testSub);
% target_ana_train=target_ana(trainSub);
% right_ratio=length(find((classImageLevel-target_ana_test)==0))/length(target_ana_test);
% train_num1=length(find(target_ana_train==1));
% train_num2=length(find(target_ana_train==2));
% train_num3=length(find(target_ana_train==3));
% train_num4=length(find(target_ana_train==4));
% test_num1=length(find(target_ana_test==1));
% test_num2=length(find(target_ana_test==2));
% test_num3=length(find(target_ana_test==3));
% test_num4=length(find(target_ana_test==4));
% fprintf('Weighted Sum rule...save results...\n');
% fprintf(file,'Weighted Majority Rule to Combine classifiers: The classification right ratio is  %.05f  \r\n',right_ratio);
% fprintf(file,'The training sets:   %d \n',length(target_ana_train));
% fprintf(file,'   1: %d   2: %d   3:%d   4: %d \n',train_num1,train_num2,train_num3,train_num4);
% fprintf(file,'The testing sets:   %d \n',length(target_ana_test));
% fprintf(file,'   1: %d   2: %d   3:%d   4: %d \n',test_num1,test_num2,test_num3,test_num4);
% countMN=zeros(4,4);
% for j=1:length(target_ana_test)
%     countMN(target_ana_test(j),classImageLevel(j))=countMN(target_ana_test(j),classImageLevel(j))+1;       
% end
% fprintf(file,'      1     2     3     4\n');
% fprintf(file,'1%6d%6d%6d%6d\n',countMN(1,1),countMN(1,2),countMN(1,3),countMN(1,4));
% fprintf(file,'2%6d%6d%6d%6d\n',countMN(2,1),countMN(2,2),countMN(2,3),countMN(2,4));
% fprintf(file,'3%6d%6d%6d%6d\n',countMN(3,1),countMN(3,2),countMN(3,3),countMN(3,4));
% fprintf(file,'4%6d%6d%6d%6d\n',countMN(4,1),countMN(4,2),countMN(4,3),countMN(4,4));
fclose(file);   
