# Supplementary material for: Staining Pattern Classification of Antinuclear Autoantibodies Based on Block Segmentation in Indirect Immunofluorescence Images
Source: PLoS One. 2014 Dec 4;9(12):e113132. doi: 10.1371/journal.pone.0113132 (PMC4256175; doi:10.1371/journal.pone.0113132)
Supplement: Code S1 — (ZIP) [file pone.0113132.s002.zip › block level/ANA_Seperation_Extraction_multidivisions.m]

%% ANA Seperation or Extraction
clc
clear
addpath ('LBP')
% set the path of ana database
PATH='E:\02-Documents\03--ANA\ANA revised';
dataFilePath=getAllFiles(PATH);

%% Mark the labels of different categories
target_ana=[];
for i=1:length(dataFilePath)
    % Coarse speckled
    if ~isempty(strfind(dataFilePath{i,1},'Coarse speckled'))
        target_ana=[target_ana 1];
        continue;
    end
    % Fine speckled
    if ~isempty(strfind(dataFilePath{i,1},'Fine speckled'))
        target_ana=[target_ana 2];
        continue;
    end
    % Nucleolar
    if ~isempty(strfind(dataFilePath{i,1},'Nucleolar'))
        target_ana=[target_ana 3];
        continue;
    end
    % Peripheral
    if ~isempty(strfind(dataFilePath{i,1},'Peripheral'))
        target_ana=[target_ana 4];
        continue;
    end
end

%% Select the approximate segmentations
divisionX=600;
divisionY=600;
divisionSizesMaxAll=[];
% attain all the divisions and the corresponding sizes
for i=1:length(dataFilePath)
    fprintf('moving window location...%d...\n',i);
    imageOrigin=imread(dataFilePath{i,1});
    imageGray=rgb2gray(imageOrigin);
    % segmentation
    [imageDivisions,divisionSizes,upleftSperm]=movingWindowLocation2( imageGray,divisionX,divisionY );
    % determine the overlapping relation mapping
    overlapRelation=[];
    for j=2:length(imageDivisions)
        Reframe=[upleftSperm(j,1) upleftSperm(j,2) divisionX, divisionY];
        for k=1:1:j-1
            Gtframe=[upleftSperm(k,1) upleftSperm(k,2) divisionX, divisionY];
            [overlapNum overlapHalf overlapRate] = decideOverlap2(Reframe,Gtframe);
            if overlapHalf==1
                overlapRelation=[overlapRelation; [j k]];
            end
        end
    end
    % determine the blocks to be removed
    removedBlock=decideRemovedBlock(overlapRelation);
    % remove the specific blocks above
    subAll=1:1:length(imageDivisions);
    subTemp=ismember(subAll,removedBlock);
    remainBlockSub=subAll(find(subTemp==0));
    divisionSizesSelect=divisionSizes(remainBlockSub);
    for sub=1:length(remainBlockSub)
        imageDivisionsSelect{sub,1}=imageDivisions{remainBlockSub(sub),1};    
    end    
    fprintf('the number of the remaining blocks: %d\n',length(remainBlockSub));
    imageBlocks{i,1}=imageDivisionsSelect;
    imageBlocksSize{i,1}=divisionSizesSelect;
    clearvars imageDivisions imageDivisionsSelect
end
save('imageBlocks_600x600.mat','imageBlocks');
save('imageBlocksSize_600x600.mat','imageBlocksSize');
save('target_ana.mat','target_ana');
