# Supplementary material for: Staining Pattern Classification of Antinuclear Autoantibodies Based on Block Segmentation in Indirect Immunofluorescence Images
Source: PLoS One. 2014 Dec 4;9(12):e113132. doi: 10.1371/journal.pone.0113132 (PMC4256175; doi:10.1371/journal.pone.0113132)
Supplement: Code S1 — (ZIP) [file pone.0113132.s002.zip › block level/crossCorrelationMatrix.m]

function correlation = crossCorrelationMatrix( seriesA, seriesB)
% Cross correlation is a standard method of estimating the degree to which two series are correlated 
% 1.calculate the correlation between two series: A and B
% 2.adding the delay: d, d=0,1,2,3...N-1 (here N is the length of series A and B) 

    % convert seriesB with the delay
%     seriesBDelay=[seriesB(length(seriesB)-delay+1:end) seriesB(1:length(seriesB)-delay)]; 
%     % calculate the mean of the two series A and B
%     meanA=mean(seriesA);
%     meanB=mean(seriesBDelay);
%     seriesASubtract=seriesA-meanA;
%     seriesBSubtract=seriesBDelay-meanB;
%     % cross correlation
%     correlationUp=sum(seriesASubtract .* seriesBSubtract);
%     correlationDown=sqrt(sum(seriesASubtract.^2))*sqrt(sum(seriesBSubtract.^2));
%     correlation=correlationUp/correlationDown;
    % before A input , A should be transposed
    
    % A is a NxF matrix
    % B is a FxM matrix
    seriesA = double(seriesA);
    seriesB = double(seriesB);
    N = size(seriesA,1);
    M = size(seriesB,2);
    F = size(seriesB,1);
    
    meanA = mean(seriesA, 2); % row means Nx1
    seriesASubtract = repmat(meanA, 1, F);
    seriesASubtract = seriesA - seriesASubtract; 
    
    seriesBDelay=seriesB;     % F x N
    meanB = mean(seriesBDelay, 1); % 1xN
    seriesBSubtract = repmat(meanB, F, 1);
    seriesBSubtract = seriesB - seriesBSubtract;
    
    correlationUp = seriesASubtract * seriesBSubtract; % NxM matrix
    
    correlationDown = sqrt(sum(seriesASubtract.^2, 2))* sqrt(sum(seriesBSubtract.^2, 1)); % NxM 
    
    correlation = correlationUp ./ correlationDown;
    
    
    
end
