# Supplementary material for: Staining Pattern Classification of Antinuclear Autoantibodies Based on Block Segmentation in Indirect Immunofluorescence Images
Source: PLoS One. 2014 Dec 4;9(12):e113132. doi: 10.1371/journal.pone.0113132 (PMC4256175; doi:10.1371/journal.pone.0113132)
Supplement: Code S1 — (ZIP) [file pone.0113132.s002.zip › block level/decideKNNReliability.m]

function reliability = decideKNNReliability( sample, referenceSamples )
% calculate the reliability parameter for the KNN classifier
% 
[row col]=size(referenceSamples);
sampleRow=repmat(sample,row,1);
distanceMatrix=abs(referenceSamples-sampleRow);
distance=sum(distanceMatrix.*distanceMatrix,2);
distanceSU=unique(sort(distance));
Omin=distanceSU(1);
Omin2=distanceSU(2);
Omax=distanceSU(end);
Oa=max([1-Omin/Omax, 0]);
Ob=1-Omin/Omin2;
reliability=min([Oa,Ob]);

end
