# Supplementary material for: Staining Pattern Classification of Antinuclear Autoantibodies Based on Block Segmentation in Indirect Immunofluorescence Images
Source: PLoS One. 2014 Dec 4;9(12):e113132. doi: 10.1371/journal.pone.0113132 (PMC4256175; doi:10.1371/journal.pone.0113132)
Supplement: Code S1 — (ZIP) [file pone.0113132.s002.zip › block level/decideOverlap2.m]

function [overlapNum overlapHalf overlapRate] = decideOverlap2(Reframe,GTframe)

x1 = Reframe(1);
y1 = Reframe(2);
width1 = Reframe(3);
height1 = Reframe(4);

x2 = GTframe(1);
y2 = GTframe(2);
width2 = GTframe(3);
height2 = GTframe(4);

endx = max(x1+width1,x2+width2);
startx = min(x1,x2);
width = width1+width2-(endx-startx);

endy = max(y1+height1,y2+height2);
starty = min(y1,y2);
height = height1+height2-(endy-starty);

if width<=0||height<=0
    overlapNum=0;
    overlapRate=0;
    overlapHalf=0;
else
    Area = width*height;
    Area1 = width1*height1;
    Area2 = width2*height2;
    ratio = Area/(Area1+Area2-Area);
    if Area==0
        overlapNum=0;
    else
        overlapNum=1;
    end
    if ratio>0.5
        overlapHalf=1;
    else
        overlapHalf=0;
    end
    overlapRate=ratio;
end

end
