# Supplementary material for: Staining Pattern Classification of Antinuclear Autoantibodies Based on Block Segmentation in Indirect Immunofluorescence Images
Source: PLoS One. 2014 Dec 4;9(12):e113132. doi: 10.1371/journal.pone.0113132 (PMC4256175; doi:10.1371/journal.pone.0113132)
Supplement: Code S1 — (ZIP) [file pone.0113132.s002.zip › block level/decideRemovedBlock.m]

function removedBlock = decideRemovedBlock( overlapRelation )
% to determine the minimum number of blocks to be removed 
% in order to eliminate the condition of overlapping rate surpassing 0.5

overlapBuf=[overlapRelation(:,1)' overlapRelation(:,2)'];
overlapUnique=unique(overlapBuf);
overlapUniqueNum=[];
for i=1:length(overlapUnique)
    overlapUniqueNum=[overlapUniqueNum length(find(overlapBuf==overlapUnique(i)))];
end
[overlapUniqueNumSort,IX]=sort(overlapUniqueNum,'descend');
overlapUniqueSort=overlapUnique(IX);
removeBlock2=[];
for i=1:length(overlapUniqueNum)
    overlapRelation(overlapRelation==overlapUniqueSort(i))=0;
    noOverlap=decideZeroInTwo(overlapRelation);
    if noOverlap==0
        removeBlock2=[removeBlock2 overlapUniqueSort(i)];
        continue;
    else
        removeBlock2=[removeBlock2 overlapUniqueSort(i)];
        break;
    end     
end
removedBlock=removeBlock2;

end
