# Supplementary material for: Staining Pattern Classification of Antinuclear Autoantibodies Based on Block Segmentation in Indirect Immunofluorescence Images
Source: PLoS One. 2014 Dec 4;9(12):e113132. doi: 10.1371/journal.pone.0113132 (PMC4256175; doi:10.1371/journal.pone.0113132)
Supplement: Code S1 — (ZIP) [file pone.0113132.s002.zip › block level/decideZeroInTwo.m]

function noOverlap = decideZeroInTwo( overlapRelation )
% the conditin to determine there are no overlaps after removing some blocks
%

[row col]=size(overlapRelation);
for i=1:row
    if (overlapRelation(i,1)~=0 && overlapRelation(i,2)~=0)
        noOverlap=0;
        break;
    end
end
if(i==row)
    noOverlap=1;
end

end
