# Supplementary material for: Staining Pattern Classification of Antinuclear Autoantibodies Based on Block Segmentation in Indirect Immunofluorescence Images
Source: PLoS One. 2014 Dec 4;9(12):e113132. doi: 10.1371/journal.pone.0113132 (PMC4256175; doi:10.1371/journal.pone.0113132)
Supplement: Code S1 — (ZIP) [file pone.0113132.s002.zip › block level/LBP/cont.m]

%C computes the VAR descriptor.
% J = CONT(I,R,N,LIMS,MODE) returns either a rotation invariant local 
% variance (VAR) image or a VAR histogram of the image I. The VAR values 
% are determined for all pixels having neighborhood defined by the input 
% arguments. The VAR operator calculates variance on a circumference of 
% R radius circle. The circumference is discretized into N equally spaced
% sample points. Function returns descriptor values in a continuous form or
% in a discrete from if the quantization limits are defined in the argument
% LIMS. 
%
% Examples
% --------
%
%       im = imread('rice.png');
%       c  = cont(im,4,16); 
%       d  = cont(im,4,16,1:500:2000);
%
%       figure
%       subplot(121),imshow(c,[]), title('VAR image')
%       subplot(122),imshow(d,[]), title('Quantized VAR image')


function result = cont(varargin) 
% Version: 0.1.0


% Check number of input arguments.
error(nargchk(1,5,nargin));

image=varargin{1};
d_image=double(image);

if nargin==1
    spoints=[-1 -1; -1 0; -1 1; 0 -1; -0 1; 1 -1; 1 0; 1 1];
    neighbors=8;
    lims=0;
    mode='i';
end


if (nargin > 2) && (length(varargin{2}) == 1)
    radius=varargin{2};
    neighbors=varargin{3};
    spoints=zeros(neighbors,2);
    lims=0;
    mode='i';
    % Angle step.
    a = 2*pi/neighbors;
    
    for i = 1:neighbors
        spoints(i,1) = -radius*sin((i-1)*a);
        spoints(i,2) = radius*cos((i-1)*a);
    end
    
    if(nargin >= 4 && ~ischar(varargin{4}))
        lims=varargin{4};
    end
    
    if(nargin >= 4 && ischar(varargin{4}))
        mode=varargin{4};
    end
    
    if(nargin == 5)
        mode=varargin{5};
    end
end

if (nargin == 2) && ischar(varargin{2})
    mode=varargin{2};
    spoints=[-1 -1; -1 0; -1 1; 0 -1; -0 1; 1 -1; 1 0; 1 1];
    neighbors=8;
    lims=0;
end


% Determine the dimensions of the input image.
[ysize xsize] = size(image);

miny=min(spoints(:,1));
maxy=max(spoints(:,1));
minx=min(spoints(:,2));
maxx=max(spoints(:,2));

% Block size, each LBP code is computed within a block of size bsizey*bsizex
bsizey=ceil(max(maxy,0))-floor(min(miny,0))+1;
bsizex=ceil(max(maxx,0))-floor(min(minx,0))+1;

% Coordinates of origin (0,0) in the block
origy=1-floor(min(miny,0));
origx=1-floor(min(minx,0));

% Minimum allowed size for the input image depends
% on the radius of the used LBP operator.
if(xsize < bsizex || ysize < bsizey)
    error('Too small input image. Should be at least (2*radius+1) x (2*radius+1)');
end

% Calculate dx and dy;
dx = xsize - bsizex;
dy = ysize - bsizey;

%Compute the local contrast

for i = 1:neighbors
    y = spoints(i,1)+origy;
    x = spoints(i,2)+origx;
    % Calculate floors and ceils for the x and y.
    fy = floor(y); cy = ceil(y);
    fx = floor(x); cx = ceil(x);
    
    % Use double type images
    ty = y - fy;
    tx = x - fx;
    
    % Calculate the interpolation weights.
    w1 = (1 - tx) * (1 - ty);
    w2 =      tx  * (1 - ty);
    w3 = (1 - tx) *      ty ;
    w4 =      tx  *      ty ;
    % Compute interpolated pixel values
    N = w1*d_image(fy:fy+dy,fx:fx+dx) + w2*d_image(fy:fy+dy,cx:cx+dx) + ...
        w3*d_image(cy:cy+dy,fx:fx+dx) + w4*d_image(cy:cy+dy,cx:cx+dx);
    % Compute the variance using on-line algorithm
    % ( http://en.wikipedia.org/wiki/Algorithms_for_calculating_variance#On-line_algorithm ).
    if i == 1
        MEAN=zeros(size(N));
        DELTA=zeros(size(N));
        M2=zeros(size(N));
    end   
    DELTA=N-MEAN;
    MEAN=MEAN+DELTA/i;
    M2=M2+DELTA.*(N-MEAN);
    
end

% Compute the variance matrix.
% Optional estimate for variance:
% VARIANCE_n=M2/neighbors;
result=M2/(neighbors-1);


% Quantize if LIMS is given
if lims
    [q r s]=size(result);
    quant_vector=q_(result(:),lims);
    result=reshape(quant_vector,q,r,s);
    if strcmp(mode,'h')
        % Return histogram
        result=hist(result, length(lims)-1);
    end
    
end

if strcmp(mode,'h') && ~lims
    % Return histogram
    %epoint = round(max(result(:)));
    result=hist(result(:),0:1:1e4);
end

end

function indx = q_(sig,partition)

[nRows, nCols] = size(sig);
indx = zeros(nRows, nCols);

for i = 1 : length(partition)
    indx = indx + (sig > partition(i));
end

end
