# Supplementary material for: Staining Pattern Classification of Antinuclear Autoantibodies Based on Block Segmentation in Indirect Immunofluorescence Images
Source: PLoS One. 2014 Dec 4;9(12):e113132. doi: 10.1371/journal.pone.0113132 (PMC4256175; doi:10.1371/journal.pone.0113132)
Supplement: Code S1 — (ZIP) [file pone.0113132.s002.zip › block level/movingWindowLocation2.m]

function [ imageDivisions, divisionSizes,upleftAll ] = movingWindowLocation2( imageGray,rowLength,colLength )
% Moving window location method:
% segment similar divisions from different images
% the size of the moving window is variable, 400*400, 600*600 even larger
% the criterion of segementations depends on the binary image.
% the sums of the binary images from segmentation are approximate.

[row, col]=size(imageGray);
level=graythresh(imageGray);
imageBW=im2bw(imageGray,level);
% dilate operation
se = strel('disk',7);        
imageBWErode=imerode(imageBW,se);
% location the connected region
[L,num] = bwlabel(imageBWErode,8);
upleftAll=[];
for i=1:num
    [rowL, colL]=find(L==i);
    rowLSort=sort(rowL);
    colLSort=sort(colL);
    xLocation=rowLSort(round(length(rowLSort)/2));
    yLocation=colLSort(round(length(colLSort)/2));
    % different center location of the sperm header
    % 9 conditions:
    if xLocation-rowLength/2<=0 % out of range in the lower direction of x axes
        if yLocation-colLength/2<=0 % out of range in the lower direction of y axes
            imageSeperation=imageGray(1:rowLength,1:colLength);
            imageSeperationBW=imageBW(1:rowLength,1:colLength);
            upleft=[1 1];
        else
            if yLocation+colLength/2>=col % out of range in the lower direction of y axes
                imageSeperation=imageGray(1:rowLength,col-colLength+1:end);
                imageSeperationBW=imageBW(1:rowLength,col-colLength+1:end);
                upleft=[1 col-colLength+1];
            else % normal in the y direction
                imageSeperation=imageGray(1:rowLength,yLocation-colLength/2+1:yLocation+colLength/2);
                imageSeperationBW=imageBW(1:rowLength,yLocation-colLength/2+1:yLocation+colLength/2);
                upleft=[1 yLocation-colLength/2+1];
            end
        end
    else
        if xLocation+rowLength/2>=row % out of range in the larger direction of x axes
            if yLocation-colLength/2<=0 % out of range in the lower direction of y axes
                imageSeperation=imageGray(row-rowLength+1:end,1:colLength);
                imageSeperationBW=imageBW(row-rowLength+1:end,1:colLength);
                upleft=[row-rowLength+1 1];
            else
                if yLocation+colLength/2>=col % out of range in the lower direction of y axes
                    imageSeperation=imageGray(row-rowLength+1:end,col-colLength+1:end);
                    imageSeperationBW=imageBW(row-rowLength+1:end,col-colLength+1:end);
                    upleft=[row-rowLength+1 col-colLength+1];
                else % normal in the y direction
                    imageSeperation=imageGray(row-rowLength+1:end,yLocation-colLength/2+1:yLocation+colLength/2);
                    imageSeperationBW=imageBW(row-rowLength+1:end,yLocation-colLength/2+1:yLocation+colLength/2);
                    upleft=[row-rowLength+1 yLocation-colLength/2+1];
                end 
            end
        else % normal in the x direction
            if yLocation-colLength/2<=0 % out of range in the lower direction of y axes
                imageSeperation=imageGray(xLocation-rowLength/2+1:xLocation+rowLength/2,1:colLength);
                imageSeperationBW=imageBW(xLocation-rowLength/2+1:xLocation+rowLength/2,1:colLength);
                upleft=[xLocation-rowLength/2+1 1];
            else
                if yLocation+colLength/2>=col % out of range in the lower direction of y axes
                    imageSeperation=imageGray(xLocation-rowLength/2+1:xLocation+rowLength/2,col-colLength+1:end);
                    imageSeperationBW=imageBW(xLocation-rowLength/2+1:xLocation+rowLength/2,col-colLength+1:end);
                    upleft=[xLocation-rowLength/2+1 col-colLength+1];
                else % normal in the y direction
                    imageSeperation=imageGray(xLocation-rowLength/2+1:xLocation+rowLength/2,yLocation-colLength/2+1:yLocation+colLength/2);
                    imageSeperationBW=imageBW(xLocation-rowLength/2+1:xLocation+rowLength/2,yLocation-colLength/2+1:yLocation+colLength/2);
                    upleft=[xLocation-rowLength/2+1 yLocation-colLength/2+1];
                end 
            end
        end
    end
    imageSeperationBuf{i,1}=imageSeperation; 
    imageSeperationBWAll{i,1}=imageSeperationBW;
    upleftAll=[upleftAll;upleft];
end
imageDivisions=imageSeperationBuf;

seperationSizes=[];
for i=1:length(imageDivisions)
    imageSeperationBW=imageSeperationBWAll{i,1};
    seperationSizes=[seperationSizes sum(sum(imageSeperationBW))];
end
divisionSizes=seperationSizes;
    
end
