# Supplementary material for: Staining Pattern Classification of Antinuclear Autoantibodies Based on Block Segmentation in Indirect Immunofluorescence Images
Source: PLoS One. 2014 Dec 4;9(12):e113132. doi: 10.1371/journal.pone.0113132 (PMC4256175; doi:10.1371/journal.pone.0113132)
Supplement: Code S1 — (ZIP) [file pone.0113132.s002.zip › cell level/ANA_Cells_Seperation_LBP_Extraction.m]

%% ANA Cells Seperation or Extraction
clc
clear
addpath ('LBP')
% set the path of ana database
PATH='E:\02-Documents\03--ANA\ANA Revised';
dataFilePath=getAllFiles(PATH);

%% Mark the labels of different categories
target_ana=[];
for i=1:length(dataFilePath)
    % Coarse speckled
    if ~isempty(strfind(dataFilePath{i,1},'Coarse speckled'))
        target_ana=[target_ana 1];
        continue;
    end
    % Fine speckled
    if ~isempty(strfind(dataFilePath{i,1},'Fine speckled'))
        target_ana=[target_ana 2];
        continue;
    end
    % Nucleolar
    if ~isempty(strfind(dataFilePath{i,1},'Nucleolar'))
        target_ana=[target_ana 3];
        continue;
    end
    % Peripheral
    if ~isempty(strfind(dataFilePath{i,1},'Peripheral'))
        target_ana=[target_ana 4];
        continue;
    end
end
save('target_ana.mat','target_ana');
%% Select the approximate segmentations
% attain all the cells and the corresponding sizes
for i=1:length(dataFilePath)
    fprintf('cells segmentation...%d...\n',i);
    imageOrigin=imread(dataFilePath{i,1});
    imageGray=rgb2gray(imageOrigin);
    cellDivision=separateANACells(imageGray);
    cellsAll{i,1}=cellDivision;    
end
save('cellsAll.mat','cellsAll');
%% LBP feature extraction
level=2;
neighbor=8;
cellsNum=[];
fprintf('lbp feature extraction...\n');
for i=1:length(cellsAll)
    fprintf('  image %d...\n',i);
    image_lbp=[];
    cellsNum=[cellsNum length(cellsAll{i,1})];
    for j=1:length(cellsAll{i,1})
        fprintf('  image %d...cell...%d\n',i,j);
        image_lbp=[image_lbp ; lbp(double(cellsAll{i,1}{j,1}),level,neighbor,'hist')];
    end
    image_lbp_all{i,1}=image_lbp;  
end
save('image_lbp_all.mat','image_lbp_all');
save('cellsNum.mat','cellsNum');
