# Supplementary material for: Staining Pattern Classification of Antinuclear Autoantibodies Based on Block Segmentation in Indirect Immunofluorescence Images
Source: PLoS One. 2014 Dec 4;9(12):e113132. doi: 10.1371/journal.pone.0113132 (PMC4256175; doi:10.1371/journal.pone.0113132)
Supplement: Code S1 — (ZIP) [file pone.0113132.s002.zip › cell level/separateANACells.m]

function cells = separateANACells( imageGray )
%divide all the cells in the whole image

% [row, col]=size(imageGray);
level=graythresh(imageGray);
imageBW=im2bw(imageGray,level);
% dilate operation
se = strel('disk',7);        
imageBWErode=imerode(imageBW,se);
% location the connected region
[L,num] = bwlabel(imageBWErode,8);
% segment the cells
areaAll=[];
for j=1:1:num
    [rowL, colL]=find(L==j);
    rowLSort=sort(rowL);
    colLSort=sort(colL);
    rowMin=rowLSort(1);
    rowMax=rowLSort(end);
    colMin=colLSort(1);
    colMax=colLSort(end);
    cellsAll{j,1}=imageGray(rowMin:rowMax,colMin:colMax);
    areaAll=[areaAll (rowMax-rowMin)*(colMax-colMin)];
end

% cells=cellsAll;
areaMean=mean(areaAll);
intervalMin=0.8*areaMean;
intervalMax=1.2*areaMean;
subArea=find(areaAll>=intervalMin & areaAll<=intervalMax);

for i=1:length(subArea)
    cells{i,1}=cellsAll{subArea(i),1};
end

end
