# Supplementary material for: Staining Pattern Classification of Antinuclear Autoantibodies Based on Block Segmentation in Indirect Immunofluorescence Images
Source: PLoS One. 2014 Dec 4;9(12):e113132. doi: 10.1371/journal.pone.0113132 (PMC4256175; doi:10.1371/journal.pone.0113132)
Supplement: Code S1 — (ZIP) [file pone.0113132.s002.zip › image level/ANA_Whole_Image_PCA_KNN_Method.m]

%% ANA Whole Image
clc
clear
addpath ('PCA')
% set the path of ana database
PATH='E:\02-Documents\03--ANA\ANA Revised';
dataFilePath=getAllFiles(PATH);

%% Mark the labels of different categories
target_ana=[];
for i=1:length(dataFilePath)
    % Coarse speckled
    if ~isempty(strfind(dataFilePath{i,1},'Coarse speckled'))
        target_ana=[target_ana 1];
        continue;
    end
    % Fine speckled
    if ~isempty(strfind(dataFilePath{i,1},'Fine speckled'))
        target_ana=[target_ana 2];
        continue;
    end
    % Nucleolar
    if ~isempty(strfind(dataFilePath{i,1},'Nucleolar'))
        target_ana=[target_ana 3];
        continue;
    end
    % Peripheral
    if ~isempty(strfind(dataFilePath{i,1},'Peripheral'))
        target_ana=[target_ana 4];
        continue;
    end
end
ana_pca_whole=[];
for i=1:length(dataFilePath)
    fprintf('image...%d...\n',i);
    imageOrigin=imread(dataFilePath{i,1});
    imageGray2=imresize(double(rgb2gray(imageOrigin)),0.1);
    [row ,col]=size(imageGray2);
    ana_pca_whole=[ana_pca_whole ; reshape(imageGray2,1,row*col)];
end
% save('ana_multirbp_whole.mat','ana_multirbp_whole');
% save('target_ana.mat','target_ana');

train_mrbp=ana_pca_whole(1:2:end,:,:);
test_mrbp=ana_pca_whole(2:2:end,:,:);
train_label=target_ana(1:2:end);
test_label=target_ana(2:2:end);

%% PCA��ά
fprintf('pca reduction\n');
options=[];
options.ReducedDim=size(train_mrbp,1)-1;
% options.ReducedDim=100;
dim=options.ReducedDim;
[eigvector, eigvalue] = PCA(train_mrbp, options);    
traindata=zeros(size(train_mrbp,1),size(eigvector,2));
traindata=train_mrbp*eigvector;
testdata=zeros(size(test_mrbp,1),size(eigvector,2));
testdata=test_mrbp*eigvector; 

%% KNN classifier
fprintf('knn classification...\n');
classRes=knnclassify(test_mrbp,train_mrbp,train_label,1);
test_num=length(test_label);
train_num=length(train_label);
right_ratio=length(find((classRes'-test_label)==0))/test_num;
train_num1=length(find(train_label==1));
train_num2=length(find(train_label==2));
train_num3=length(find(train_label==3));
train_num4=length(find(train_label==4));
test_num1=length(find(test_label==1));
test_num2=length(find(test_label==2));
test_num3=length(find(test_label==3));
test_num4=length(find(test_label==4));

%% Save results
fprintf('save results...\n');
filename=strcat('result_ANA_PCA_KNN_whole.txt');
file=fopen(filename,'a+');
fprintf(file,'The method is PCA and KNN:The classification right ratio is  %.05f  \r\n',right_ratio);
fprintf(file,'The training sets:   %d \n',train_num);
fprintf(file,'   1: %d   2: %d   3:%d   4: %d \n',train_num1,train_num2,train_num3,train_num4);
fprintf(file,'The testing sets:   %d \n',test_num);
fprintf(file,'   1: %d   2: %d   3:%d   4: %d \n\n',test_num1,test_num2,test_num3,test_num4);

countMN=zeros(4,4);
for j=1:length(test_label)
    countMN(test_label(j),classRes(j))=countMN(test_label(j),classRes(j))+1;       
end
fprintf(file,'      1     2     3     4\n');
fprintf(file,'1%6d%6d%6d%6d\n',countMN(1,1),countMN(1,2),countMN(1,3),countMN(1,4));
fprintf(file,'2%6d%6d%6d%6d\n',countMN(2,1),countMN(2,2),countMN(2,3),countMN(2,4));
fprintf(file,'3%6d%6d%6d%6d\n',countMN(3,1),countMN(3,2),countMN(3,3),countMN(3,4));
fprintf(file,'4%6d%6d%6d%6d\n',countMN(4,1),countMN(4,2),countMN(4,3),countMN(4,4));
fclose(file);
